# Supplementary material for: Independent Effects of Hypothyroidism and Obesity on Endometrial Cancer Risk Revealed by Mendelian Randomisation
Source: Biomedicines. 2025 Jul 15;13(7):1729. doi: 10.3390/biomedicines13071729 (PMC12293035; doi:10.3390/biomedicines13071729)
Supplement: Supplementary file 1 [file biomedicines-13-01729-s001.zip]

Archive with 2 entries (2 files):
- STROBE-MR-checklist_thyroid.pdf
- supplementary tables.xlsx
